# Supplementary material for: Shared genetic architecture between periodontal disease and type 2 diabetes: a large scale genome-wide cross-trait analysis
Source: Endocrine. 2024 Mar 9;85(2):685–94. doi: 10.1007/s12020-024-03766-8 (PMC11291565; doi:10.1007/s12020-024-03766-8)
Supplement: Supplementary file 2 — Supplementary tables [file 12020_2024_3766_MOESM2_ESM.xlsx]

## Sheet: Supplementary Table 1
S1. Detailed information of GWAS summary statistics used in the study.
Trait	Author	PMID	Total samples or cases/controls	Ancestry	Data source
Type 2 diabetes	Anubha Mahajan et al.	30297969	74,124 cases and 824,006 controls	European	DIAGRAM
Type 2 diabetes (adjusted for BMI)	Anubha Mahajan et al.	30297969	74,124 cases and 824,006 controls	European	DIAGRAM
Fasting Glucose (adjusted for BMI)	Ji Chen et al.	34059833	~200,000 participants	European	MAGIC
Fasting Insulin (adjusted for BMI)	Ji Chen et al.	34059833	~200,000 participants	European	MAGIC
HbA1c level	Ji Chen et al.	34059833	~200,000 participants	European	MAGIC
2 Hours glucose level (adjusted for BMI)	Ji Chen et al.	34059833	~200,000 participants	European	MAGIC
HOMA-B (adjusted for BMI)	Manning AK et al.	22581228	51,750 participants	European	MAGIC
HOMA-IR (adjusted for BMI)	Manning AK et al.	22581228	51,750 participants	European	MAGIC
Fasting Glucose	Lagou V, Mägi R, Hottenga JJ et al.	33402679	140,595 participants	European	MAGIC
Fasting Insulin	Lagou V, Mägi R, Hottenga JJ et al.	33402679	98,210 participants	European	MAGIC
HOMA-B	Dupuis J et al.	20081858	46,186 participants	European	MAGIC
HOMA-IR	Dupuis J et al.	20081858	46,186 participants	European	MAGIC
Periodontal disease/Loose Tooth	D Shungin et al.	31235808	Periodontal disease: 17,353 cases and 28,210 controls, Loose teeth : 18,979 cases and 442,052 controls	European	GLIDE+UKB
BMI: Body Mass Index; HbA1c: Glycated Hemoglobin; HOMA-B: homeostasis model assessment of beta cell function; HOMA-IR: homeostasis model assessment of insulin resistance; DIAGRAM:DIAbetes Genetics Replication And Meta-analysis; MAGIC: the Meta-Analyses of Glucose and Insulin-related traits Consortium; GLIDE: Gene-Lifestyle Interactions in Dental Endpoints ; UKB: UK BioBank

## Sheet: Supplementary Table 2
S2. Globel genetic correlation between glycemic traits or Type 2 Diabetes and Periodontal disease
Trait 1	Trait 2	LDSC rg (SE), p value	GNOVA rg (cov [cov SE]), p value
	T2D	0.2349 (0.0402), 5.32e-9	0.2610 (0.0186[0.0026]), 2.65e-13
	T2DadjBMI	0.1301 (0.0441), 3.19e-3	0.1584 (0.0108[0.0023]), 2.34e-6
	FGadjBMI	0.0442 (0.0506), 0.382	-0.0254 (-0.00219[0.00327]), 0.503
	FIadjBMI	0.0188 (0.0627), 0.764	0.0354 (0.002535[0.00358]), 0.478
	GLadjBMI	-0.0023 (0.0696), 0.97390	-0.0583 (-0.00161[0.0015]), 0.284
PER	HbA1c	0.2286 (0.0478), 1.77e-6	0.1817 (0.0085[0.00185]), 4.14e-6
	HOMA-BadjBMI	-0.0595 (0.0912), 0.51464	-0.0861(-0.00587[0.0042]), 0.161
	HOMA-IRadjBMI	-0.0479 (0.0941), 0.61054	-0.147 (0.0093[0.0047]), 0.048
	FG	-0.0683 (0.0550), 0.2144	-0.0312(-0.0004[0.0007]),0.5654
	FI	-0.1795 (0.0764), 0.0187	-0.1551(-0.0021[0.0011]),0.0489
	HOMA-B	-0.0191 (0.1034), 0.8534	0.058(0.0012[0.0016]),0.4565
	HOMA-IR	0.0905 (0.1198), 0.4498	0.1707(0.0035[0.0017]),0.0394
rg: Genetic correlation ; SE: Standard Error ; cov: Genetic covariance ; T2D: Type 2 Diabetes; T2DadjBMI: Type 2 Diabetes adjusted for Body Mass Index; FGadjBMI: Fasting Glucose adjusted for Body Mass Index; FIadjBMI: Fasting Insulin adjusted for Body Mass Index; Gladjbmi: 2 hour oral glucose adjusted for Body Mass Index; HbA1c: glycated hemoglobin; HOMA-BadjBMI: homeostasis model assessment of b…

## Sheet: Supplementary Table 3
S3. Significant Independent SNPs between glycemic traits or Type 2 Diabetes and Periodontal disease
SNP	CHR	BP	A1	A2	EAF	BetaPER	Betasingle trait	pPER	psingle trait	pcpassoc	Genes within clumping range	Linear closest gene	Interacting gene
T2D and PER
rs1457231	2	161101562	T	C	0.69	0.0163224	0.044	0.0003375	1.4e-10	1.21e-13	ITGB6	ITGB6	ITGB6
rs5398	3	170715830	A	G	0.29	0.0140235	-0.065	0.002601	5.4e-20	2.79e-23	SLC2A2,RNU1-70P	SLC2A2	SLC2A2
rs4857339	3	94039678	T	C	0.57	-0.0122172	-0.034	0.004254	1.8e-07	2.74e-09
rs775731	3	77624784	T	C	0.59	-0.0168548	-0.03	9.424e-05	4e-06	3.75e-09	ROBO2	ROBO2
rs7674212	4	103988899	T	G	0.41	0.0123505	-0.04	0.004018	1.3e-09	5.08e-12	SLC9B2	SLC9B2	SLC9B2
rs4691378	4	157704459	A	G	0.68	-0.0141541	0.039	0.00168	2.9e-08	8.26e-11	PDGFC	PDGFC
rs72705299	4	185746495	T	C	0.95	-0.0398333	0.071	6.799e-05	5.5e-06	4.08e-09	ACSL1,RP11-701P16.2	ACSL1	MLF1IP
rs279744	5	53412620	A	C	0.31	-0.0129233	-0.037	0.00456	1.3e-07	2.2e-09	ARL15	ARL15
rs4532343	5	76425055	C	G	0.82	0.0174368	0.04	0.001387	2.3e-06	2.16e-08	ZBED3-AS1	ZBED3-AS1
rs189195	5	76748126	A	G	0.13	-0.0214454	0.042	0.0007351	1e-05	4.18e-08	WDR41	WDR41
rs74409395	6	7196324	T	C	0.19	-0.0177357	-0.041	0.001473	5.6e-07	8.47e-09	RREB1	RREB1	RREB1
rs74554964	6	20997837	T	C	0.94	-0.0274255	-0.063	0.001949	2.7e-06	1.83e-08	CDKAL1,RNU6-150P	CDKAL1
rs6971365	7	130432481	T	C	0.71	0.0134451	-0.057	0.003807	5.9e-16	1.4e-18	LOC105375508		KLHDC10
rs2929478	8	9049381	T	G	0.3	0.0152855	0.045	0.0008734	2.4e-10	4.37e-13	RP11-10A14.5	LOC101329128	LOC157273
rs34270982	8	10854864	A	G	0.17	-0.019382	-0.052	0.000645	1.4e-09	4.32e-12	XKR6	XKR6
rs28645519	8	9800812	A	C	0.72	-0.0136144	-0.044	0.003603	8.1e-10	9.73e-12
rs2979181	8	8323088	A	T	0.52	-0.0119368	-0.039	0.004842	3.6e-09	4.85e-11	CTA-398F10.2
rs56408109	8	10009087	T	G	0.052	-0.0285514	-0.088	0.003311	1.5e-08	7.08e-10	MSRA
rs1864586	8	10732932	T	C	0.36	-0.0143626	-0.034	0.00122	1.3e-06	1.14e-08
rs4074083	8	10337788	A	G	0.78	0.0177465	0.036	0.0006044	4.1e-06	1.73e-08	RNU6-729P,RP11-981G7.2,RP11-981G7.3, PRSS51	LINCR-0001
rs10885397	10	114711883	A	G	0.15	0.0179797	-0.07	0.002516	1.4e-14	6.14e-17	TCF7L2,RP11-57H14.2	TCF7L2
rs4929965	11	2197286	A	G	0.38	0.0123828	0.07	0.004517	4.8e-25	3.57e-27	TH,MIR4686		MIR4298
rs947791	11	65302893	A	G	0.2	0.0178234	0.061	0.0006375	1.7e-14	3.97e-17	SCYL1,LTBP3	SCYL1	LTBP3
rs10848991	12	4270761	A	C	0.52	0.0132239	-0.03	0.001851	4.3e-06	1.74e-08			CCND2
rs17522122	14	33302882	T	G	0.47	0.0171895	0.038	5.18e-05	4e-09	8.65e-13	AKAP6	AKAP6
rs34855406	17	40731411	C	G	0.28	0.015223	0.05	0.001463	3.2e-12	9.45e-15	PSMC3IP,FAM134C	PSMC3IP,FAM134C	COASY
rs4311	17	61560763	T	C	0.48	-0.0124616	0.033	0.003351	4.5e-07	2.17e-09	ACE	ACE	CYB561
rs12954204	18	74630135	A	G	0.37	0.0132175	0.035	0.002458	2.7e-07	2.68e-09	ZNF236	ZNF236	ZNF236
rs67422659	18	1819862	A	G	0.84	-0.0199485	-0.04	0.0006081	6.1e-06	3.53e-08
rs4911404	20	32673037	A	G	0.6	0.0128835	0.038	0.002745	6.9e-09	6.94e-11	RALY,EIF2S2,RP1-64K7.4		RALY
rs139620382	22	28783945	A	C	0.35	0.0129448	0.032	0.003696	1.7e-06	3.23e-08	TTC28	TTC28
rs75401573	22	29805444	T	C	0.075	-0.0235939	-0.057	0.003003	4.8e-06	4.55e-08	AP1B1		AP1B1
T2DadjBMI and PER
rs10936662	3	170578463	A	T	0.16	0.0199206	-0.044	0.0006326	2.2e-05	2.46e-08	RPL22L1,CLDN11	RPL22L1	SKIL
rs13108763	4	157697086	A	G	0.68	-0.0142183	0.045	0.001598	2.5e-08	3.7e-11	PDGFC
rs16884310	6	20936973	T	C	0.94	-0.0253107	-0.089	0.004714	1.8e-08	3.78e-10	CDKAL1	CDKAL1
rs1265758	6	32323529	A	G	0.42	-0.0144837	-0.042	0.001923	4.1e-08	1.84e-10	C6orf10,RNU6-603P	C6orf10	C6orf10
rs6971365	7	130432481	T	C	0.71	0.0134451	-0.066	0.003807	1e-15	1.37e-18	LOC105375508		KLHDC10
rs10885397	10	114711883	A	G	0.15	0.0179797	-0.077	0.002516	7.1e-13	3.71e-15	TCF7L2,RP11-57H14.2	TCF7L2
rs7482891	11	2197112	A	G	0.38	0.0135397	0.07	0.001988	3.2e-19	4.34e-22	TH,MIR4686		MIR4298
rs1151517	11	65345445	C	G	0.32	0.0128124	0.056	0.004713	5.2e-12	4.07e-14	EHBP1L1,FAM89B,SSSCA1,EHBP1L1	EHBP1H1	LTBP3
rs28444909	15	41953105	T	C	0.35	-0.0147718	0.044	0.000997	1.6e-08	2e-11	MGA	MGA	LTK
rs10871306	16	75254680	C	G	0.69	-0.015238	0.036	0.00088	6.6e-06	2.58e-08	CTRB1	CTRB1	CTRB2
rs684214	17	40696915	T	C	0.27	0.0149581	0.046	0.001722	5.7e-08	2.25e-10	NAGLU,RP11-400F19.8,HSD17B1,HSD17B1P1	NAGLU	STAT3
rs12954204	18	74630135	A	G	0.37	0.0132175	0.038	0.002458	1.2e-06	1.64e-08	ZNF236	ZNF236	ZNF236
FG and PER
rs1402837	2	169757354	T	C	0.2279	0.0166828	-0.058	0.0009582	2.9e-79	1.77452e-86	G6PC2,SPC25	G6CP2	NOSTRIN
rs6072241	20	39641473	A	G	0.1532	0.0219059	-0.017	0.0001962	7.2e-10	2.28776e-10		LOC100128988	TOP1,PLCG1
HOMA-B and PER
rs560887	2	169763148	T	C	0.2884	-0.0141241	0.04	0.002531	7.674e-29	2.09e-29	G6PC2,SPC25	G6CP2	CERS6-AS1
rs1402837	2	169757354	T	C	0.2279	0.0166828	-0.033	0.0009582	5.581e-16	7.08e-16	G6PC2,SPC25	G6CP2	NOSTRIN
FGadjBMI and PER
rs573225	2	169757541	A	G	0.6929	0.0141097	0.0693	0.002126	0	0	G6PC2,SPC25	G6CP2	CSK
rs1402837	2	169757354	T	C	0.2279	0.0166828	0.0556	0.0009582	5.38e-162	7e-158	G6PC2,SPC25	G6CP2	NOSTRIN
rs73032206	2	169693537	A	G	0.964	-0.0350862	-0.0469	0.002034	1.128e-25	3.59e-23	NOSTRIN,SPC25	NOSTRIN	NOSTRIN
rs12905199	15	75070196	A	G	0.3556	-0.0180094	0.0098	0.002034	6.57e-09	2.87e-09	CSK		CSK
FIadjBMI and PER
rs6855363	4	157670537	T	C	0.6666	-0.0133164	0.0125	0.003045	4.039e-08	8.89e-10
rs6108030	20	7627294	A	G	0.2305	0.0231716	0.0091	4.106e-06	0.0003742	1.69e-08
HOMA-BadjBMI and PER
rs537183	2	169774646	T	C	0.6649	0.0140671	-0.036	0.001726	3.27e-42	1.37e-38	ABCB11,SPC25	NOSTRIN
rs1402837	2	169757354	T	C	0.2279	0.0166828	-0.032	0.0009582	1.1e-24	9.23e-21	G6PC2,SPC25	NOSTRIN	G6PC2
HOMA-IRadjBMI and PER
rs10857297	4	157715951	A	G	0.6638	-0.0136969	0.018	0.002256	8.7e-09	7e-09	PDGFC	PDGFC
HbA1c and PER
rs560887	2	169763148	T	C	0.2884	-0.0141241	-0.0307	0.002531	5.55e-122	3.76e-106	G6PC2,SPC25	G6CP2	NOSTRIN
rs34177044	2	169754485	A	G	0.227	0.0150876	0.0274	0.002855	2.063e-74	6.09e-74	G6PC2,SPC25	NOSTRIN	NOSTRIN
rs73032206	2	169693537	A	G	0.964	-0.0350862	-0.0197	0.002034	1.303e-09	3.3e-08	NOSTRIN,SPC25	NOSTRIN	NOSTRIN
rs6804915	3	170627909	A	C	0.2968	0.0140011	-0.0108	0.002539	2.759e-16	6.63e-14	EIF5A2,FN3K,TBCD	EIF5A2
rs9267673	6	31883679	T	C	0.0895	0.0333098	0.0109	7.185e-06	6.632e-05	1.58e-08	C2	C2	MSH5
rs9907840	17	80709681	C	G	0.6042	0.0122393	0.0228	0.004894	8.02e-66	3.1e-68	F3NK,TBCD	FN3K,TBCD	RAB40B
SNP: Single Nucleotide Polymorphism; CHR: Chromosome; BP: Base Pair Location; A1: Effect allele; A2: Alternative allele; EAF: Effect allele frequency; Beta: effect allele beta coefficient; pPER: p value for periodontal disease; psingle trait: p value for each individual trait; pcpassoc: p value for cross-phenotype association; T2D: Type 2 Diabetes; T2DadjBMI: Type 2 Diabetes adjusted for Body Mas…

## Sheet: Supplementary Table 4
S4. Local genetic correlation between glycemic traits or Type 2 Diabetes and Periodontal disease
Trait	chr	start	end	rho	corr	h2_1	h2_2	var	p	m
T2D	1	39537291	40933221	-8.29345e-05	-0.669032	4.37821e-05	0.000350978	2.49267e-10	1.4969e-07	1780
T2D	4	103388441	104802530	-5.73723e-05	-1.29388	1.86929e-05	0.000105181	1.13018e-10	6.78735e-08	1935
T2D	5	101101325	102681586	6.67117e-05	1.17258	2.01366e-05	0.000160742	2.10328e-10	4.22586e-06	2472
T2D	14	102341650	104759919	7.41068e-05	1.03037	3.72968e-05	0.000138693	2.79194e-10	9.20245e-06	3497
T2D	17	46828412	48027295	0.0001276	0.926506	9.39938e-05	0.000201793	4.11919e-10	3.23629e-10	1596
T2DadjBMI	1	39537291	40933221	-6.01736e-05	-0.634408	4.37873e-05	0.000205459	1.73946e-10	5.05592e-06	1780
T2DadjBMI	3	170159134	171311936	-7.14607e-05	-1.08191	2.46947e-05	0.000176664	2.77466e-10	1.78634e-05	1922
T2DadjBMI	4	103388441	104802530	-3.84962e-05	-1.31618	1.86927e-05	4.57653e-05	7.57013e-11	9.66574e-06	1935
T2DadjBMI	5	101101325	102681586	6.19465e-05	1.20298	2.01371e-05	0.000131681	1.50832e-10	4.5603e-07	2472
FGadjBMI	1	66774350	67760291	0.000223767	1.21814	0.000176653	0.000191017	1.98389e-09	5.06446e-07	2093
FGadjBMI	3	170159134	171311936	-0.000308549	-1.06588	0.000108691	0.00077097	3.86116e-09	6.85148e-07	2038
FGadjBMI	9	138817178	141146684	0.000235403	2.928	1.93945e-05	0.000333276	2.52512e-09	2.80532e-06	1584
FGadjBMI	20	39455778	40584825	0.000295489	1.1006	0.000245562	0.000293536	2.44932e-09	2.36362e-09	1603
GLadjBMI	17	46828412	48027295	0.000250071	0.943819	0.000429722	0.000163366	2.81435e-09	2.43086e-06	1695
HbA1c	2	23857184	25485735	0.000157838	0.771193	3.69459e-05	0.00113379	7.66876e-10	1.20046e-08	2539
HbA1c	2	43309247	44048346	9.54753e-05	1.293	1.09336e-05	0.000498684	4.93906e-10	1.73872e-05	1422
HbA1c	17	46828412	48027295	0.000147942	0.993323	9.25596e-05	0.000239651	9.53421e-10	1.65743e-06	1680
HbA1c	18	37683967	38766853	0.000105682	1.05158	7.58356e-05	0.000133182	5.63182e-10	8.45872e-06	2244
FG	4	103388441	104802530	7.8e-05	1.08337	1.8e-05	0.00028	2.93567e-10	6e-06	1332
FG	20	39455778	40584825	-0.000154	-0.954236	5.4e-05	0.000478	1.15281e-09	6e-06	890
HOMA-B	19	18506815	19873269	-0.000164	-0.992959	7.5e-05	0.000361	1.19105e-09	2e-06	462
chr: Chromosome; rho: local genetic covariance; corr: local genetic correlation; T2D: Type 2 Diabetes; T2DadjBMI: Type 2 Diabetes adjusted for Body Mass Index; FGadjBMI: Fasting Glucose adjusted for Body Mass Index; FIadjBMI: Fasting Insulin adjusted for Body Mass Index; Gladjbmi: 2 hour oral glucose adjusted for Body Mass Index; HbA1c: glycated hemoglobin; HOMA-BadjBMI: homeostasis model assessm…

## Sheet: Supplementary Table 5
S5. Pairwise colocalization analysis between glycemic traits or Type 2 Diabetes and Periodontal disease
Glycemic Traits	Chunk	NSNP	CHR	ST	SP	PPA_1	PPA_2	PPA_3	PPA_4
T2D	1229	2982	chr12	83502773	84303690	0.00133704	0.024159	0.819112	0.155313
T2D	1230	3859	chr12	84303844	85990038	0.000520557	0.0602319	0.883419	0.0556162
T2D	1612	5371	chr19	51533417	52984982	0.0040072	0.0444846	0.0775133	0.873918
T2DadjBMI	1197	5715	chr12	27799861	29651051	2.38099e-13	0.482195	8.1742e-06	0.517797
T2DadjBMI	1229	2982	chr12	83502773	84303690	0.012686	0.0542046	0.00837507	0.924079
T2DadjBMI	1230	3859	chr12	84303844	85990038	0.00697239	0.284437	0.00820094	0.697887
T2DadjBMI	1612	5371	chr19	51533417	52984982	0.00961756	0.0186343	0.00211251	0.969473
FGadjBMI	1197	6269	chr12	27799861	29651051	0.0930032	0.157521	0.0180505	0.659396
FGadjBMI	1413	5868	chr15	73628714	76398392	5.23601e-06	0.175676	0.806603	0.0175476
FIadjBMI	1622	3471	chr20	7084073	8116513	0.0882307	0.0291983	0.724862	0.0168082
GLadjBMI	1229	3287	chr12	83502773	84303690	0.375464	0.00522645	0.0207819	0.561356
HOMA-BadjBMI	234	2363	chr2	167355970	169967174	4.24766e-39	0.16932	0.826201	0.00447895
HOMA-BadjBMI	380	1926	chr3	168581169	170963758	0.000304627	0.255036	0.70935	0.00900441
HOMA-BadjBMI	499	981	chr4	157486535	158742582	0.000387894	0.130992	0.840591	0.00748082
HOMA-BadjBMI	1146	1171	chr11	92077144	93273729	1.30799e-21	0.483983	0.503478	0.0125387
HOMA-IRadjBMI	499	981	chr4	157486535	158742582	2.24078e-05	0.348763	0.622326	0.0278913
HbA1c	1552	6585	chr18	37684774	39892281	0.037334	0.16296	0.502427	0.091692
HbA1c	1612	5903	chr19	51533417	52984982	0.0367357	0.00821488	0.0044473	0.949616
FG	1641	1031	chr20	39611802	40585492	1.23784e-06	0.139074	0.840887	0.0200311
HOMA-B	234	2244	chr2	167355970	169967174	9.67176e-24	0.0497651	0.943087	0.00714838
HOMA-B	1053	2744	chr10	677550128	69896336	0.00188025	0.0171354	0.853082	0.00439506
HOMA-B	1146	1109	chr11	92077144	93273729	1.91013e-17	0.167227	0.809589	0.0231839
HOMA-B	774	1212	chr7	43159821	44752100	6.77509e-05	0.229922	0.726895	0.0357307
HOMA-B	1622	1347	chr20	7085280	8116504	0.185889	0.00106927	0.578053	0.0153089
NSNP: Number of single nucleotide polymorphism; CHR: Chromosome; PPA_1: Posterior probability of model 1; PPA_2: Posterior probability of model 2 ; PPA_3: Posterior probability of model 3; PPA_4: Posterior probability of model 4; T2D: Type 2 Diabetes; T2DadjBMI: Type 2 Diabetes adjusted for Body Mass Index; FGadjBMI: Fasting Glucose adjusted for Body Mass Index; FIadjBMI: Fasting Insulin adjusted…

## Sheet: Supplementary Table 6
S6. Pathway analysis between glycemic traits or Type 2 Diabetes and Periodontal disease
Trait	Source	Term ID	Term Name	FDR
T2D	GO:BP	GO:0009749	response to glucose	0.001907
T2D	GO:BP	GO:0042592	homeostatic process	0.02379
T2D	GO:BP	GO:0051240	positive regulation of multicellular organismal process	0.0276
T2DadjBMI	GO:MF	GO:0035598	N6-threonylcarbomyladenosine methylthiotransferase activity	0.04995
T2DadjBMI	GO:MF	GO:0061712	tRNA (N(6)-L-threonylcarbamoyladenosine(37)-C(2))-methylthiotransferase	0.04995
HOMA-BadjBMI	GO:MF	GO:0015126	canalicular bile acid transmembrane transporter activity	0.0495
HOMA-BadjBMI	GO:BP	GO:0120189	positive regulation of bile acid secretion	0.04986
HOMA-BadjBMI	GO:CC	GO:0046691	intracellular canaliculus	0.04985
FG	GO:CC	GO:0031262	Ndc80 complex	0.03987
FDR: False discovery Rate; T2D: Type 2 Diabetes; T2DadjBMI: Type 2 Diabetes adjusted for Body Mass Index; FGadjBMI: Fasting Glucose adjusted for Body Mass Index; FIadjBMI: Fasting Insulin adjusted for Body Mass Index; Gladjbmi: 2 hour oral glucose adjusted for Body Mass Index; HbA1c: glycated hemoglobin; HOMA-BadjBMI: homeostasis model assessment of beta cell function adjusted for Body Mass Index…

## Sheet: Supplementary Table 7
S7.Mendelian randomization estimates of periodontal disease on glycemic traits and type 2 diabetes (adjusted for body mass index).
exposure	outcome	method	nsnp	b	se	pval	q	q_df	q_pval		egger-intercept	se	pval
Periodontal Disease	Type 2 Diabetes (adjusted for Body Mass Index)	Inverse variance weighted (fixed effects)	22	0.0222745	0.0957162	0.815983	24.173	21	0.284751		-0.000226019	0.00854192	0.979153
Periodontal Disease	Type 2 Diabetes (adjusted for Body Mass Index)	Inverse variance weighted (multiplicative random effects)	22	0.0222745	0.102693	0.828283
Periodontal Disease	Type 2 Diabetes (adjusted for Body Mass Index)	MR Egger	22	0.030288	0.320614	0.925677	24.1722	20	0.234953
Periodontal Disease	Type 2 Diabetes (adjusted for Body Mass Index)	Weighted median	22	0.0988976	0.140255	0.480732
Periodontal Disease	Type 2 Diabetes (adjusted for Body Mass Index)	Simple median	22	0.108124	0.140678	0.442137
Periodontal Disease	Type 2 Diabetes (adjusted for Body Mass Index)	Penalised weighted median	22	0.100528	0.135068	0.456711
Periodontal Disease	Type 2 Diabetes (adjusted for Body Mass Index)	IVW radial	22	0.0222766	0.102693	0.828267
Periodontal Disease	Type 2 Diabetes (adjusted for Body Mass Index)	MR-PRESSO	22	0.0222746	0.102963	0.830376
Periodontal Disease	Type 2 Diabetes (adjusted for Body Mass Index)	MR-RAPS	22	0.023469	0.0995543	0.813634
exposure	outcome	method	nsnp	b	se	pval	q	q_df	q_pval		egger-intercept	se	pval		outlier (rs2978889 and rs77369438)		exposure	outcome	method	nsnp	b	se	pval	q	q_df	q_pval		egger-intercept	se	pval
Periodontal Disease	Fasting Glucose (adjusted for Body Mass Index)	Inverse variance weighted (fixed effects)	18	0.0332707	0.0231711	0.151038	42.597	17	0.000549599		-0.00174365	0.00290877	0.557269				Periodontal Disease	Fasting Glucose adjusted for Body Mass Index	Inverse variance weighted (fixed effects)	16	0.0119464	0.0249663	0.632294	11.6172	15	0.707742		-0.00174365	0.00290877	0.557269
Periodontal Disease	Fasting Glucose (adjusted for Body Mass Index)	Inverse variance weighted (multiplicative random effects)	18	0.0332707	0.0366784	0.364358											Periodontal Disease	Fasting Glucose adjusted for Body Mass Index	Inverse variance weighted (multiplicative random effects)	16	0.0119464	0.0219714	0.586633
Periodontal Disease	Fasting Glucose (adjusted for Body Mass Index)	MR Egger	18	0.0972831	0.113142	0.402584	41.6613	16	0.00044317								Periodontal Disease	Fasting Glucose adjusted for Body Mass Index	MR Egger	16	0.036119	0.0713757	0.620703	11.4865	14	0.647464
Periodontal Disease	Fasting Glucose (adjusted for Body Mass Index)	Weighted median	18	0.0197545	0.0349512	0.571936											Periodontal Disease	Fasting Glucose adjusted for Body Mass Index	Weighted median	16	0.0267683	0.0337697	0.427969
Periodontal Disease	Fasting Glucose (adjusted for Body Mass Index)	Simple median	18	0.0195364	0.0349486	0.576159											Periodontal Disease	Fasting Glucose adjusted for Body Mass Index	Simple median	16	0.0195364	0.0347153	0.573598
Periodontal Disease	Fasting Glucose (adjusted for Body Mass Index)	Penalised weighted median	18	0.011815	0.0353747	0.738384											Periodontal Disease	Fasting Glucose adjusted for Body Mass Index	Penalised weighted median	16	0.0267683	0.0342475	0.434442
Periodontal Disease	Fasting Glucose (adjusted for Body Mass Index)	IVW radial	18	0.0332113	0.0366586	0.364955											Periodontal Disease	Fasting Glucose adjusted for Body Mass Index	IVW radial	16	0.0119484	0.0219721	0.58658
Periodontal Disease	Fasting Glucose (adjusted for Body Mass Index)	MR-PRESSO	18	0.0332707	0.0366784	0.377037											Periodontal Disease	Fasting Glucose adjusted for Body Mass Index	MR-PRESSO	16	0.0119464	0.0219714	0.594622
Periodontal Disease	Fasting Glucose (adjusted for Body Mass Index)	MR-RAPS	18	0.0263118	0.0206024	0.20156											Periodontal Disease	Fasting Glucose adjusted for Body Mass Index	MR-RAPS	16	0.00623814	0.0227651	0.784067
Periodontal Disease	Fasting Glucose (adjusted for Body Mass Index)	MR-PRESSO (exclude rs77369438)	17	-0.00151462	0.0241766	0.950823
exposure	outcome	method	nsnp	b	se	pval	q	q_df	q_pval		egger-intercept	se	pval		outlier (rs6117933)		exposure	outcome	method	nsnp	b	se	pval	q	q_df	q_pval		egger-intercept	se	pval
Periodontal Disease	Fasting Insulin (adjusted for Body Mass Index)	Inverse variance weighted (fixed effects)	22	0.0304753	0.0231024	0.187122	21.5748	21	0.424355		0.00100691	0.00197057	0.641962				Periodontal Disease	Fasting Insulin adjusted for Body Mass Index	Inverse variance weighted (fixed effects)	21	0.0194364	0.0236052	0.410285	16.387	20	0.692344		0.000880798	0.00191044	0.650001
Periodontal Disease	Fasting Insulin (adjusted for Body Mass Index)	Inverse variance weighted (multiplicative random effects)	22	0.0304753	0.0234164	0.193105											Periodontal Disease	Fasting Insulin adjusted for Body Mass Index	Inverse variance weighted (multiplicative random effects)	21	0.0194364	0.021367	0.363009
Periodontal Disease	Fasting Insulin (adjusted for Body Mass Index)	MR Egger	22	-0.00559736	0.074512	0.940865	21.2968	20	0.379852								Periodontal Disease	Fasting Insulin adjusted for Body Mass Index	MR Egger	21	-0.012053	0.0722641	0.869297	16.1744	19	0.64561
Periodontal Disease	Fasting Insulin (adjusted for Body Mass Index)	Weighted median	22	0.022529	0.0321923	0.484035											Periodontal Disease	Fasting Insulin adjusted for Body Mass Index	Weighted median	21	0.0192783	0.0327097	0.55561
Periodontal Disease	Fasting Insulin (adjusted for Body Mass Index)	Simple median	22	0.0243175	0.0309927	0.432675											Periodontal Disease	Fasting Insulin adjusted for Body Mass Index	Simple median	21	0.0189929	0.0334748	0.570458
Periodontal Disease	Fasting Insulin (adjusted for Body Mass Index)	Penalised weighted median	22	0.0219431	0.0326568	0.501628											Periodontal Disease	Fasting Insulin adjusted for Body Mass Index	Penalised weighted median	21	0.0192783	0.032939	0.558365
Periodontal Disease	Fasting Insulin (adjusted for Body Mass Index)	IVW radial	22	0.0304795	0.0234223	0.193156											Periodontal Disease	Fasting Insulin adjusted for Body Mass Index	IVW radial	21	0.0194357	0.0213693	0.363078
Periodontal Disease	Fasting Insulin (adjusted for Body Mass Index)	MR-PRESSO	22	0.0304753	0.0234164	0.207202											Periodontal Disease	Fasting Insulin adjusted for Body Mass Index	MR-PRESSO	21	0.0194364	0.021367	0.373842
Periodontal Disease	Fasting Insulin (adjusted for Body Mass Index)	MR-RAPS	22	0.0317168	0.0242259	0.190465											Periodontal Disease	Fasting Insulin adjusted for Body Mass Index	MR-RAPS	21	0.020058	0.0248286	0.419173
exposure	outcome	method	nsnp	b	se	pval	q	q_df	q_pval		egger-intercept	se	pval		outlier (rs2978889 and rs77369438)		exposure	outcome	method	nsnp	b	se	pval	q	q_df	q_pval		egger-intercept	se	pval
Periodontal Disease	2 Hours glucose level (adjusted for Body Mass Index)	Inverse variance weighted (fixed effects)	22	-0.000575405	0.0152673	0.969936	46.6549	21	0.00104487		-0.000738661	0.00259393	0.778752				Periodontal Disease	2 Hours glucose level (adjusted for BMI)	Inverse variance weighted (fixed effects)	20	0.00603873	0.0216749	0.780548	15.0626	19	0.718613		0.000160224	0.0017584	0.928404
Periodontal Disease	2 Hours glucose level (adjusted for Body Mass Index)	Inverse variance weighted (multiplicative random effects)	22	-0.000575405	0.0162999	0.97184											Periodontal Disease	2 Hours glucose level (adjusted for BMI)	Inverse variance weighted (multiplicative random effects)	20	0.00603873	0.0192987	0.754351
Periodontal Disease	2 Hours glucose level (adjusted for Body Mass Index)	MR Egger	22	0.0688156	0.0519595	0.200304	46.4665	20	0.000695281								Periodontal Disease	2 Hours glucose level (adjusted for BMI)	MR Egger	20	0.000379517	0.0657814	0.99546	15.0543	18	0.658238
Periodontal Disease	2 Hours glucose level (adjusted for Body Mass Index)	Weighted median	22	-0.00458802	0.0212741	0.829251											Periodontal Disease	2 Hours glucose level (adjusted for BMI)	Weighted median	20	0.0111085	0.0311286	0.721198
Periodontal Disease	2 Hours glucose level (adjusted for Body Mass Index)	Simple median	22	0.00043538	0.0213469	0.983728											Periodontal Disease	2 Hours glucose level (adjusted for BMI)	Simple median	20	0.0112341	0.0299063	0.707182
Periodontal Disease	2 Hours glucose level (adjusted for Body Mass Index)	Penalised weighted median	22	-0.00458802	0.0216998	0.832551											Periodontal Disease	2 Hours glucose level (adjusted for BMI)	Penalised weighted median	20	0.0111085	0.030154	0.712582
Periodontal Disease	2 Hours glucose level (adjusted for Body Mass Index)	IVW radial	22	-0.000575395	0.0162999	0.97184											Periodontal Disease	2 Hours glucose level (adjusted for BMI)	IVW radial	20	0.006039	0.0192989	0.754342
Periodontal Disease	2 Hours glucose level (adjusted for Body Mass Index)	MR-PRESSO	22	-0.000575405	0.0162999	0.972173											Periodontal Disease	2 Hours glucose level (adjusted for BMI)	MR-PRESSO	20	0.00603873	0.00603873	0.757759
Periodontal Disease	2 Hours glucose level (adjusted for Body Mass Index)	MR-RAPS	22	-0.000601773	0.0159373	0.96988											Periodontal Disease	2 Hours glucose level (adjusted for BMI)	MR-RAPS	22	0.00623814	0.0227651	0.784067
exposure	outcome	method	nsnp	b	se	pval	q	q_df	q_pval		egger-intercept	se	pval		outlier (rs6117933)		exposure	outcome	method	nsnp	b	se	pval	q	q_df	q_pval		egger-intercept	se	pval
Periodontal Disease	HOMA-IR (adjusted for Body Mass Index)	Inverse variance weighted (fixed effects)	8	-7.99943e-05	0.0502492	0.99873	9.67314	7	0.207865		-0.00564506	0.016209	0.739534				Periodontal Disease	HOMA-IR (adjusted for BMI)	Inverse variance weighted (fixed effects)	7	-0.0453437	0.0536971	0.398426	3.95661	6	0.682548		0.00983688	0.0143614	0.523828
Periodontal Disease	HOMA-IR (adjusted for Body Mass Index)	Inverse variance weighted (multiplicative random effects)	8	-7.99943e-05	0.0590695	0.998919											Periodontal Disease	HOMA-IR (adjusted for BMI)	Inverse variance weighted (multiplicative random effects)	7	-0.0453437	0.0436051	0.298399
Periodontal Disease	HOMA-IR (adjusted for Body Mass Index)	MR Egger	8	0.23736	0.684697	0.740678	9.48148	6	0.148256								Periodontal Disease	HOMA-IR (adjusted for BMI)	MR Egger	7	-0.465457	0.615692	0.483729	3.48745	5	0.625287
Periodontal Disease	HOMA-IR (adjusted for Body Mass Index)	Weighted median	8	0.0107849	0.0669692	0.87206											Periodontal Disease	HOMA-IR (adjusted for BMI)	Weighted median	7	-0.00152743	0.0714732	0.98295
Periodontal Disease	HOMA-IR (adjusted for Body Mass Index)	Simple median	8	0.012519	0.0665111	0.850701											Periodontal Disease	HOMA-IR (adjusted for BMI)	Simple median	7	-0.00475357	0.0706077	0.946324
Periodontal Disease	HOMA-IR (adjusted for Body Mass Index)	Penalised weighted median	8	0.0107241	0.0668838	0.872614											Periodontal Disease	HOMA-IR (adjusted for BMI)	Penalised weighted median	7	-0.00152743	0.0712406	0.982894
Periodontal Disease	HOMA-IR (adjusted for Body Mass Index)	IVW radial	8	-7.99944e-05	0.0590695	0.998919											Periodontal Disease	HOMA-IR (adjusted for BMI)	IVW radial	7	-0.0453536	0.0436078	0.298324
Periodontal Disease	HOMA-IR (adjusted for Body Mass Index)	MR-PRESSO	8	-7.99943e-05	0.0590695	0.998957											Periodontal Disease	HOMA-IR (adjusted for BMI)	MR-PRESSO	7	-0.0453438	0.0436051	0.338476
Periodontal Disease	HOMA-IR (adjusted for Body Mass Index)	MR-RAPS	8	-8.42387e-05	0.0522519	0.998714											Periodontal Disease	HOMA-IR (adjusted for BMI)	MR-RAPS	7	-0.046435	0.0568019	0.413648
exposure	outcome	method	nsnp	b	se	pval	q	q_df	q_pval		egger-intercept	se	pval		outlier (rs4583176 and rs6117933)		exposure	outcome	method	nsnp	b	se	pval	q	q_df	q_pval		egger-intercept	se	pval
Periodontal Disease	HOMA-B (adjusted for Body Mass Index)	Inverse variance weighted (fixed effects)	8	-0.0365717	0.0441647	0.407628	11.9955	7	0.100705		-0.0189352	0.0138068	0.219314				Periodontal Disease	HOMA-B (adjusted for BMI)	Inverse variance weighted (fixed effects)	6	-0.0350393	0.0506725	0.48926	2.13732	5	0.829837		-0.00679678	0.0125385	0.616554
Periodontal Disease	HOMA-B (adjusted for Body Mass Index)	Inverse variance weighted (multiplicative random effects)	8	-0.0365717	0.0578145	0.527015											Periodontal Disease	HOMA-B (adjusted for BMI)	Inverse variance weighted (multiplicative random effects)	6	-0.0350393	0.03313	0.290224
Periodontal Disease	HOMA-B (adjusted for Body Mass Index)	MR Egger	8	0.759781	0.58322	0.240428	9.13268	6	0.166253								Periodontal Disease	HOMA-B (adjusted for BMI)	MR Egger	6	0.254245	0.536064	0.66003	1.84.473	4	0.76452
Periodontal Disease	HOMA-B (adjusted for Body Mass Index)	Weighted median	8	-0.0274232	0.0606856	0.651349											Periodontal Disease	HOMA-B (adjusted for BMI)	Weighted median	6	-0.0282205	0.0614616	0.646122
Periodontal Disease	HOMA-B (adjusted for Body Mass Index)	Simple median	8	-0.0293599	0.0614178	0.632624											Periodontal Disease	HOMA-B (adjusted for BMI)	Simple median	6	-0.0293599	0.0607591	0.628941
Periodontal Disease	HOMA-B (adjusted for Body Mass Index)	Penalised weighted median	8	-0.0267335	0.0611133	0.661791											Periodontal Disease	HOMA-B (adjusted for BMI)	Penalised weighted median	6	-0.0282205	0.0641886	0.660191
Periodontal Disease	HOMA-B (adjusted for Body Mass Index)	IVW radial	8	-0.0365741	0.0578141	0.526984											Periodontal Disease	HOMA-B (adjusted for BMI)	IVW radial	6	-0.0350381	0.0331296	0.290234
Periodontal Disease	HOMA-B (adjusted for Body Mass Index)	MR-PRESSO	8	-0.0365717	0.0578145	0.547113											Periodontal Disease	HOMA-B (adjusted for BMI)	MR-PRESSO	6	-0.0350393	0.03313	0.338622
Periodontal Disease	HOMA-B (adjusted for Body Mass Index)	MR-RAPS	8	-0.0307122	0.0456931	0.392508											Periodontal Disease	HOMA-B (adjusted for BMI)	MR-RAPS	6	-0.0355731	0.0537514	0.508094
nsnp: number of single nucleotide polymorphism; b: beta; se:standard error; pval: p-value; HOMA-B: homeostasis model assessment of beta cell function; HOMA-IR : homeostasis model assessment of insulin resistance

## Sheet: Supplementary Table 8
S8.Mendelian randomization estimates of glycemic traits and type 2 diabetes (adjusted for body mass index) on periodontal diseases
exposure	outcome	method	nsnp	b	se	pval	q	q_df	q_pval		egger-intercept	se	pval		outliers (rs10830963,rs11048447,rs11638890,rs2278524,rs4929965,rs591291,rs61462211,rs6770420 and rs77101426)		exposure	outcome	method	nsnp	b	se	pval	q	q_df	q_pval		egger-intercept	se	pval
Type 2 Diabetes (adjusted for Body Mass Index)	Periodontal Disease	Inverse variance weighted (fixed effects)	141	0.00221766	0.00528904	0.675001	153.843	140	0.200164		0.000191772	0.000982761	0.845572				Type 2 Diabetes (adjusted for Body Mass Index)	Periodontal Disease	Inverse variance weighted (fixed effects)	132	0.0021159	0.00545299	0.697997	100.662	131	0.977263		8.06603e-05	0.000957163	0.932971
Type 2 Diabetes (adjusted for Body Mass Index)	Periodontal Disease	Inverse variance weighted (multiplicative random effects)	141	0.00221766	0.00554437	0.689168											Type 2 Diabetes (adjusted for Body Mass Index)	Periodontal Disease	Inverse variance weighted (multiplicative random effects)	132	0.0021159	0.00478005	0.658018
Type 2 Diabetes (adjusted for Body Mass Index)	Periodontal Disease	MR Egger	141	7.64471e-05	0.0123028	0.995051	153.801	139	0.184677								Type 2 Diabetes (adjusted for Body Mass Index)	Periodontal Disease	MR Egger	132	0.0012252	0.0118933	0.918109	100.655	130	0.97357
Type 2 Diabetes (adjusted for Body Mass Index)	Periodontal Disease	Weighted median	141	0.00599597	0.0101698	0.555467											Type 2 Diabetes (adjusted for Body Mass Index)	Periodontal Disease	Weighted median	132	0.00599754	0.00974169	0.538121
Type 2 Diabetes (adjusted for Body Mass Index)	Periodontal Disease	Simple median	141	0.00588158	0.00815316	0.470672											Type 2 Diabetes (adjusted for Body Mass Index)	Periodontal Disease	Simple median	132	0.00521481	0.00845836	0.537547
Type 2 Diabetes (adjusted for Body Mass Index)	Periodontal Disease	Penalised weighted median	141	0.0060132	0.0102149	0.556084											Type 2 Diabetes (adjusted for Body Mass Index)	Periodontal Disease	Penalised weighted median	132	0.00599754	0.00987503	0.543623
Type 2 Diabetes (adjusted for Body Mass Index)	Periodontal Disease	IVW radial	141	0.00221767	0.00554437	0.689167											Type 2 Diabetes (adjusted for Body Mass Index)	Periodontal Disease	IVW radial	132	0.0021159	0.00478005	0.658017
Type 2 Diabetes (adjusted for Body Mass Index)	Periodontal Disease	MR-PRESSO	141	0.00221766	0.00554437	0.689777											Type 2 Diabetes (adjusted for Body Mass Index)	Periodontal Disease	MR-PRESSO	132	0.0021159	0.00478005	0.658748
exposure	outcome	method	nsnp	b	se	pval	q	q_df	q_pval		egger-intercept	se	pval		outliers (rs11020124,rs111884754,rs12898997,rs13389076,rs13431652,rs1604038,rs17265513,rs3778321,rs507666)		exposure	outcome	method	nsnp	b	se	pval	q	q_df	q_pval		egger-intercept	se	pval
Fasting Glucose (adjusted for Body Mass Index)	Periodontal Disease	Inverse variance weighted (fixed effects)	69	0.0360921	0.0271599	0.183889	123.37	68	4.6261e-05		-0.0030273	0.00151825	0.0502316				Fasting Glucose (adjusted for Body Mass Index)	Periodontal Disease	Inverse variance weighted (fixed effects)	60	0.00479191	0.0337603	0.887128	54.9116	59	0.626897		-0.00294123	0.0015221	0.0582041
Fasting Glucose (adjusted for Body Mass Index)	Periodontal Disease	Inverse variance weighted (multiplicative random effects)	69	0.0360921	0.0365829	0.323846											Fasting Glucose (adjusted for Body Mass Index)	Periodontal Disease	Inverse variance weighted (multiplicative random effects)	60	0.00479191	0.0325696	0.883031
Fasting Glucose (adjusted for Body Mass Index)	Periodontal Disease	MR Egger	69	0.150681	0.0677113	0.0294288	116.459	67	0.000172665								Fasting Glucose (adjusted for Body Mass Index)	Periodontal Disease	MR Egger	60	0.143516	0.079332	0.0756262	51.1776	58	0.724933
Fasting Glucose (adjusted for Body Mass Index)	Periodontal Disease	Weighted median	69	0.0836108	0.0526061	0.111976											Fasting Glucose (adjusted for Body Mass Index)	Periodontal Disease	Weighted median	60	0.0741299	0.0544815	0.173626
Fasting Glucose (adjusted for Body Mass Index)	Periodontal Disease	Simple median	69	-0.0110802	0.0551226	0.84069											Fasting Glucose (adjusted for Body Mass Index)	Periodontal Disease	Simple median	60	-0.0367232	0.0560695	0.512495
Fasting Glucose (adjusted for Body Mass Index)	Periodontal Disease	Penalised weighted median	69	0.0901416	0.0515467	0.0803364											Fasting Glucose (adjusted for Body Mass Index)	Periodontal Disease	Penalised weighted median	60	0.0741299	0.05199	0.153912
Fasting Glucose (adjusted for Body Mass Index)	Periodontal Disease	IVW radial	69	0.0360924	0.0365829	0.323843											Fasting Glucose (adjusted for Body Mass Index)	Periodontal Disease	IVW radial	60	0.00479191	0.0325696	0.883031
Fasting Glucose (adjusted for Body Mass Index)	Periodontal Disease	MR-PRESSO	69	0.0360921	0.0365829	0.327344											Fasting Glucose (adjusted for Body Mass Index)	Periodontal Disease	MR-PRESSO	60	0.00479191	0.0325696	0.883532
Fasting Glucose (adjusted for Body Mass Index)	Periodontal Disease	MR-PRESSO (exclude rs12898997)	68	0.042784	0.0343935	0.217266
exposure	outcome	method	nsnp	b	se	pval	q	q_df	q_pval		egger-intercept	se	pval		outliers (rs6855363)		exposure	outcome	method	nsnp	b	se	pval	q	q_df	q_pval		egger-intercept	se	pval
Fasting Insulin (adjusted for Body Mass Index)	Periodontal Disease	Inverse variance weighted (fixed effects)	38	-0.0168103	0.0482155	0.727352	35.4381	37	0.542332		0.00111546	0.0023856	0.642902				Fasting Insulin (adjusted for Body Mass Index)	Periodontal Disease	Inverse variance weighted (fixed effects)	37	0.0023911	0.048655	0.960805	26.7779	36	0.86781		0.00231517	0.00241762	0.344821
Fasting Insulin (adjusted for Body Mass Index)	Periodontal Disease	Inverse variance weighted (multiplicative random effects)	38	-0.0168103	0.0471869	0.721653											Fasting Insulin (adjusted for Body Mass Index)	Periodontal Disease	Inverse variance weighted (multiplicative random effects)	37	0.0023911	0.0419628	0.95456
Fasting Insulin (adjusted for Body Mass Index)	Periodontal Disease	MR Egger	38	-0.0790238	0.14152	0.580033	35.2195	36	0.505523								Fasting Insulin (adjusted for Body Mass Index)	Periodontal Disease	MR Egger	37	-0.125707	0.142341	0.383185	25.8609	35	0.869391
Fasting Insulin (adjusted for Body Mass Index)	Periodontal Disease	Weighted median	38	-0.074184	0.0725025	0.306217											Fasting Insulin (adjusted for Body Mass Index)	Periodontal Disease	Weighted median	37	-0.0709899	0.0714818	0.320652
Fasting Insulin (adjusted for Body Mass Index)	Periodontal Disease	Simple median	38	0.060403	0.0742166	0.415717											Fasting Insulin (adjusted for Body Mass Index)	Periodontal Disease	Simple median	37	0.101929	0.0730824	0.163103
Fasting Insulin (adjusted for Body Mass Index)	Periodontal Disease	Penalised weighted median	38	-0.0718038	0.0687256	0.29612											Fasting Insulin (adjusted for Body Mass Index)	Periodontal Disease	Penalised weighted median	37	-0.0709899	0.0706714	0.315134
Fasting Insulin (adjusted for Body Mass Index)	Periodontal Disease	IVW radial	38	-0.0168102	0.0471871	0.721656											Fasting Insulin (adjusted for Body Mass Index)	Periodontal Disease	IVW radial	37	0.00239111	0.0419628	0.95456
Fasting Insulin (adjusted for Body Mass Index)	Periodontal Disease	MR-PRESSO	38	-0.0168103	0.0471869	0.721653											Fasting Insulin (adjusted for Body Mass Index)	Periodontal Disease	MR-PRESSO	37	0.0023911	0.0419628	0.954875
exposure	outcome	method	nsnp	b	se	pval	q	q_df	q_pval		egger-intercept	se	pval
2 Hours glucose level (adjusted for Body Mass Index)	Periodontal Disease	Inverse variance weighted (fixed effects)	13	0.0120499	0.0191759	0.529752	8.52017	12	0.743275		-0.00246254	0.00372312	0.521958
2 Hours glucose level (adjusted for Body Mass Index)	Periodontal Disease	Inverse variance weighted (multiplicative random effects)	13	0.0120499	0.0161581	0.45582
2 Hours glucose level (adjusted for Body Mass Index)	Periodontal Disease	MR Egger	13	0.043857	0.0517716	0.414977	8.0827	11	0.705877
2 Hours glucose level (adjusted for Body Mass Index)	Periodontal Disease	Weighted median	13	0.00751454	0.0256659	0.769688
2 Hours glucose level (adjusted for Body Mass Index)	Periodontal Disease	Simple median	13	0.00294941	0.0269961	0.913002
2 Hours glucose level (adjusted for Body Mass Index)	Periodontal Disease	Penalised weighted median	13	0.00751454	0.0260099	0.77265
2 Hours glucose level (adjusted for Body Mass Index)	Periodontal Disease	IVW radial	13	0.0120481	0.0161582	0.455892
2 Hours glucose level (adjusted for Body Mass Index)	Periodontal Disease	MR-PRESSO	13	0.0120499	0.0161581	0.470176
exposure	outcome	method	nsnp	b	se	pval	q	q_df	q_pval		egger-intercept	se	pval
HOMA-B (adjusted for Body Mass Index)	Periodontal Disease	Inverse variance weighted (fixed effects)	10	-0.271587	0.0666012	4.54633e-05	4.55238	9	0.841455		0.00672058	0.00469507	0.190195
HOMA-B (adjusted for Body Mass Index)	Periodontal Disease	Inverse variance weighted (multiplicative random effects)	10	-0.271587	0.0473675	9.83155e-09
HOMA-B (adjusted for Body Mass Index)	Periodontal Disease	MR Egger	10	-0.556898	0.210154	0.0292582	2.50344	8	0.96157
HOMA-B (adjusted for Body Mass Index)	Periodontal Disease	Weighted median	10	-0.317041	0.0860604	0.000229659
HOMA-B (adjusted for Body Mass Index)	Periodontal Disease	Simple median	10	-0.214805	0.0963376	0.0257668
HOMA-B (adjusted for Body Mass Index)	Periodontal Disease	Penalised weighted median	10	-0.317041	0.088952	0.00036499
HOMA-B (adjusted for Body Mass Index)	Periodontal Disease	IVW radial	10	-0.271669	0.0473669	9.72657e-09
HOMA-B (adjusted for Body Mass Index)	Periodontal Disease	MR-PRESSO	10	-0.271587	0.0473675	0.000282066
exposure	outcome	method	nsnp	b	se	pval	q	q_df	q_pval		egger-intercept	se	pval		outliers (rs4691380)		exposure	outcome	method	nsnp	b	se	pval	q	q_df	q_pval		egger-intercept	se	pval
HOMA-IR (adjusted for Body Mass Index)	Periodontal Disease	Inverse variance weighted (fixed effects)	8	-0.137749	0.0803195	0.0863428	11.0785	7	0.135229		-0.0334039	0.013313	0.0459579				HOMA-IR (adjusted for BMI)	Periodontal Disease	Inverse variance weighted (fixed effects)	7	-0.0627223	0.0848431	0.459741	3.54449	6	0.738042		-0.0163445	0.0178072	0.400801
HOMA-IR (adjusted for Body Mass Index)	Periodontal Disease	Inverse variance weighted (multiplicative random effects)	8	-0.137749	0.101045	0.172804											HOMA-IR (adjusted for BMI)	Periodontal Disease	Inverse variance weighted (multiplicative random effects)	7	-0.0627223	0.0652106	0.336129
HOMA-IR (adjusted for Body Mass Index)	Periodontal Disease	MR Egger	8	1.32474	0.588376	0.0653052	4.78286	6	0.571949								HOMA-IR (adjusted for BMI)	Periodontal Disease	MR Egger	7	0.630582	0.760099	0.444551	2.70202	5	0.745809
HOMA-IR (adjusted for Body Mass Index)	Periodontal Disease	Weighted median	8	-0.144062	0.110304	0.191537											HOMA-IR (adjusted for BMI)	Periodontal Disease	Weighted median	7	-0.0968548	0.108116	0.370339
HOMA-IR (adjusted for Body Mass Index)	Periodontal Disease	Simple median	8	-0.0783308	0.102884	0.446447											HOMA-IR (adjusted for BMI)	Periodontal Disease	Simple median	7	-0.00449323	0.113609	0.968452
HOMA-IR (adjusted for Body Mass Index)	Periodontal Disease	Penalised weighted median	8	-0.119252	0.10754	0.267471											HOMA-IR (adjusted for BMI)	Periodontal Disease	Penalised weighted median	7	-0.0968548	0.105833	0.360103
HOMA-IR (adjusted for Body Mass Index)	Periodontal Disease	IVW radial	8	-0.137667	0.101046	0.173064											HOMA-IR (adjusted for BMI)	Periodontal Disease	IVW radial	7	-0.0627099	0.0652133	0.336244
HOMA-IR (adjusted for Body Mass Index)	Periodontal Disease	MR-PRESSO	8	-0.137749	0.101045	0.215027											HOMA-IR (adjusted for BMI)	Periodontal Disease	MR-PRESSO	7	-0.0627223	0.0652106	0.373273
nsnp: number of single nucleotide polymorphism; b: beta; se:standard error; pval: p-value; HOMA-B: homeostasis model assessment of beta cell function; HOMA-IR : homeostasis model assessment of insulin resistance
exposure	outcome	method	nsnp	b	se	pval	q	q_df	q_pval		egger-intercept	se	pval		outliers (rs1061810,rs10830963,rs11496066,rs1296328,rs1517037,rs1562396,rs17522122,rs17689007,rs1783541,rs35895680,rs3768321,rs4929965,rs4946812,rs62107261 and rs9873618)		exposure	outcome	method	nsnp	b	se	pval	q	q_df	q_pval		egger-intercept	se	pval
Type 2 Diabetes	Periodontal Disease	Inverse variance weighted (fixed effects)	193	0.0152702	0.0054749	0.00528506	269.009	192	0.000204655		0.00192984	0.00093799	0.0410048				Type 2 Diabetes	Periodontal Disease	Inverse variance weighted (fixed effects)	178	0.0155178	0.00567415	0.0062415	172.347	177	0.58471		0.00158855	0.000818732	0.053946
Type 2 Diabetes	Periodontal Disease	Inverse variance weighted (multiplicative random effects)	193	0.0152702	0.00648051	0.0184566											Type 2 Diabetes	Periodontal Disease	Inverse variance weighted (multiplicative random effects)	178	0.0155178	0.00559908	0.00558014
Type 2 Diabetes	Periodontal Disease	MR Egger	193	-0.0111711	0.014369	0.437858	263.176	191	0.000415309								Type 2 Diabetes	Periodontal Disease	MR Egger	178	-0.00597912	0.0124478	0.631586	168.583	176	0.642578
Type 2 Diabetes	Periodontal Disease	Weighted median	193	0.00725873	0.0101008	0.47237											Type 2 Diabetes	Periodontal Disease	Weighted median	178	0.00728733	0.0101127	0.47115
Type 2 Diabetes	Periodontal Disease	Simple median	193	0.0283085	0.00921055	0.00211569											Type 2 Diabetes	Periodontal Disease	Simple median	178	0.0282555	0.00900384	0.0017001	#VALUE!
Type 2 Diabetes	Periodontal Disease	Penalised weighted median	193	0.00727393	0.0102446	0.477688											Type 2 Diabetes	Periodontal Disease	Penalised weighted median	178	0.00728733	0.0104936	0.487396
Type 2 Diabetes	Periodontal Disease	IVW radial	193	0.0152705	0.00648052	0.0184546											Type 2 Diabetes	Periodontal Disease	IVW radial	178	0.0155181	0.00559908	0.00557902
Type 2 Diabetes	Periodontal Disease	MR-PRESSO	193	0.0155178	0.00559908	0.00617678											Type 2 Diabetes	Periodontal Disease	MR-PRESSO	178	0.0155178	0.00559908	0.00617678
exposure	outcome	method	nsnp	b	se	pval	q	q_df	q_pval		egger-intercept	se	pval		outliers (rs10830963,rs12612492,rs13389076,rs16926246,rs3778321,rs4727979,rs560887,rs6804915,rs7547793)		exposure	outcome	method	nsnp	b	se	pval	q	q_df	q_pval		egger-intercept	se	pval
HbA1c	Periodontal Disease	Inverse variance weighted (fixed effects)	74	0.0953092	0.036352	0.0087456	107.236	73	0.00561127		-5.84113e-05	0.00131111	0.964588				HbA1c	Periodontal Disease	Inverse variance weighted (fixed effects)	65	0.116543	0.0432124	0.00699702	49.4185	64	0.910211		-0.00102298	0.00131762	0.440427
HbA1c	Periodontal Disease	Inverse variance weighted (multiplicative random effects)	74	0.0953092	0.0440592	0.0305254											HbA1c	Periodontal Disease	Inverse variance weighted (multiplicative random effects)	65	0.116543	0.037972	0.00214639
HbA1c	Periodontal Disease	MR Egger	74	0.0983648	0.081684	0.232452	107.233	72	0.0044819								HbA1c	Periodontal Disease	MR Egger	65	0.180582	0.0931165	0.056945	48.8157	63	0.90535
HbA1c	Periodontal Disease	Weighted median	74	0.0745586	0.0594821	0.210037											HbA1c	Periodontal Disease	Weighted median	65	0.086239	0.0632706	0.172877
HbA1c	Periodontal Disease	Simple median	74	0.0964395	0.0641716	0.132881											HbA1c	Periodontal Disease	Simple median	65	0.0866617	0.0655784	0.186336
HbA1c	Periodontal Disease	Penalised weighted median	74	0.0730706	0.060442	0.226687											HbA1c	Periodontal Disease	Penalised weighted median	65	0.086239	0.0644828	0.181094
HbA1c	Periodontal Disease	IVW radial	74	0.0953166	0.0440605	0.0305172											HbA1c	Periodontal Disease	IVW radial	65	0.116552	0.0379731	0.0021453
HbA1c	Periodontal Disease	MR-PRESSO	74	0.0953092	0.0440592	0.0338											HbA1c	Periodontal Disease	MR-PRESSO	65	0.116543	0.037972	0.0031467

## Sheet: Supplementary Table 9
S9.Mendelian randomization estimates of periodontal diseases on glycemic traits and type 2 diabetes
exposure	outcome	method	nsnp	b	se	pval	q	q_df	q_pval		egger-intercept	se	pval		outlier (rs62177307 and rs77369438)		exposure	outcome	method	nsnp	b	se	pval	q	q_df	q_pval		egger-intercept	se	pval
Periodontal Disease	Fasting Glucose	Inverse variance weighted (fixed effects)	14	-0.0898285	0.0408249	0.0277831	41.5663	13	7.70836e-05		0.000110695	0.0130693	0.993381				Periodontal Disease	Fasting Glucose	Inverse variance weighted (fixed effects)	12	-0.0836265	0.0421895	0.0474609	11.0747	11	0.437027		0.00564326	0.00839247	0.516561
Periodontal Disease	Fasting Glucose	Inverse variance weighted (multiplicative random effects)	14	-0.0898285	0.0730003	0.218501											Periodontal Disease	Fasting Glucose	Inverse variance weighted (multiplicative random effects)	12	-0.0836265	0.0423325	0.0482151
Periodontal Disease	Fasting Glucose	MR Egger	14	-0.0944726	0.553551	0.86733	41.566	12	3.93936e-05								Periodontal Disease	Fasting Glucose	MR Egger	12	-0.324518	0.360876	0.38966	10.5956	10	0.389876
Periodontal Disease	Fasting Glucose	Weighted median	14	-0.143235	0.0577463	0.0131232											Periodontal Disease	Fasting Glucose	Weighted median	12	-0.144758	0.0562137	0.0100202
Periodontal Disease	Fasting Glucose	Simple median	14	-0.136575	0.0568478	0.0162846											Periodontal Disease	Fasting Glucose	Simple median	12	-0.136575	0.0560566	0.014835
Periodontal Disease	Fasting Glucose	Penalised weighted median	14	-0.144724	0.0574291	0.0117341											Periodontal Disease	Fasting Glucose	Penalised weighted median	12	-0.144758	0.0560983	0.00986775		-0.000935065
Periodontal Disease	Fasting Glucose	IVW radial	14	-0.089697	0.0733609	0.22145											Periodontal Disease	Fasting Glucose	IVW radial	12	-0.0833723	0.0424314	0.0494291
Periodontal Disease	Fasting Glucose	MR-PRESSO	14	-0.0898285	0.0730003	0.240303											Periodontal Disease	Fasting Glucose	MR-PRESSO	12	-0.0836265	0.0423325	0.073839
Periodontal Disease	Fasting Glucose	MR-PRESSO (exclude rs62177307 and rs77369438)	12	-0.0836265	0.0423325	0.073839											Periodontal Disease	Fasting Glucose	MR-RAPS	12	-0.078011	0.0401654	0.0521078
Periodontal Disease	Fasting Glucose	MR-RAPS	14	-0.0863664	0.0180385	0.0174035
exposure	outcome	method	nsnp	b	se	pval	q	q_df	q_pval		egger-intercept	se	pval		outlier (rs62177307 and rs77369438)		exposure	outcome	method	nsnp	b	se	pval	q	q_df	q_pval		egger-intercept	se	pval
Periodontal Disease	Fasting Insulin	Inverse variance weighted (fixed effects)	14	-0.0898285	0.0408249	0.0277831	41.5663	13	7.70836e-05		0.000110695	0.0130693	0.993381				Periodontal Disease	Fasting Insulin	Inverse variance weighted (fixed effects)	12	-0.0836265	0.0421895	0.0474609	11.0747	11	0.437027		0.00564326	0.00839265	0.516561
Periodontal Disease	Fasting Insulin	Inverse variance weighted (multiplicative random effects)	14	-0.0898285	0.0730003	0.218501											Periodontal Disease	Fasting Insulin	Inverse variance weighted (multiplicative random effects)	12	-0.0836265	0.0423325	0.0482151
Periodontal Disease	Fasting Insulin	MR Egger	14	-0.0944726	0.553551	0.86733	41.566	12	3.93936e-05								Periodontal Disease	Fasting Insulin	MR Egger	12	-0.324518	0.360876	0.38966	10.5956	10	0.389876
Periodontal Disease	Fasting Insulin	Weighted median	14	-0.143235	0.0573896	0.0125663											Periodontal Disease	Fasting Insulin	Weighted median	12	-0.144758	0.0557144	0.00937104
Periodontal Disease	Fasting Insulin	Simple median	14	-0.136575	0.0559668	0.0146753											Periodontal Disease	Fasting Insulin	Simple median	12	-0.136575	0.0584755	0.0195121
Periodontal Disease	Fasting Insulin	Penalised weighted median	14	-0.144724	0.0567411	0.0107539											Periodontal Disease	Fasting Insulin	Penalised weighted median	12	-0.144758	0.0583137	0.0130501
Periodontal Disease	Fasting Insulin	IVW radial	14	-0.089697	0.0733609	0.22145											Periodontal Disease	Fasting Insulin	IVW radial	12	-0.0833723	0.0424314	0.0494291
Periodontal Disease	Fasting Insulin	MR-PRESSO	14	-0.0898285	0.0730003	0.240303											Periodontal Disease	Fasting Insulin	MR-PRESSO	12	-0.0836265	0.0423325	0.073839
Periodontal Disease	Fasting Insulin	MR-PRESSO (exclude rs77369438)	13	-0.0898285	0.0730003	0.240303											Periodontal Disease	Fasting Insulin	MR-RAPS	12	-0.07801	0.0401654	0.0521078
Periodontal Disease	Fasting Insulin	MR-RAPS	14	-0.0863664	0.0385991	0.0252521
exposure	outcome	method	nsnp	b	se	pval	q	q_df	q_pval		egger-intercept	se	pval		outlier (rs4583176)		exposure	outcome	method	nsnp	b	se	pval	q	q_df	q_pval		egger-intercept	se	pval
Periodontal Disease	HOMA-B	Inverse variance weighted (fixed effects)	7	-0.0216396	0.0634458	0.733049	7.60151	6	0.268775		-0.0206633	0.0206633	0.298938				Periodontal Disease	HOMA-B	Inverse variance weighted (fixed effects)	6	0.0359007	0.0683375	0.599344	2.46552	5	0.781678		-0.0201921	0.0189542	0.34677
Periodontal Disease	HOMA-B	Inverse variance weighted (multiplicative random effects)	7	-0.0216396	0.071413	0.761874											Periodontal Disease	HOMA-B	Inverse variance weighted (multiplicative random effects)	6	0.0359007	0.0479876	0.454385
Periodontal Disease	HOMA-B	MR Egger	7	1.00822	0.891578	0.309434	5.99262	5	0.306938								Periodontal Disease	HOMA-B	MR Egger	6	0.90201	0.815881	0.330934	1.33065	4	0.856155
Periodontal Disease	HOMA-B	Weighted median	7	0.0542089	0.0882412	0.539											Periodontal Disease	HOMA-B	Weighted median	6	0.054655	0.0874727	0.532087
Periodontal Disease	HOMA-B	Simple median	7	0.0541097	0.0923921	0.558108											Periodontal Disease	HOMA-B	Simple median	6	0.0547184	0.0859559	0.524394
Periodontal Disease	HOMA-B	Penalised weighted median	7	0.0544614	0.0844895	0.51919											Periodontal Disease	HOMA-B	Penalised weighted median	6	0.054655	0.0817619	0.503836
Periodontal Disease	HOMA-B	IVW radial	7	-0.021636	0.0714124	0.761911											Periodontal Disease	HOMA-B	IVW radial	6	0.0359065	0.0479863	0.4543
Periodontal Disease	HOMA-B	MR-PRESSO	7	-0.0216396	0.071413	0.772106											Periodontal Disease	HOMA-B	MR-PRESSO	6	0.0359007	0.0479876	0.488059
Periodontal Disease	HOMA-B	MR-RAPS	7	-0.016154	0.0614121	0.7925											Periodontal Disease	HOMA-B	MR-RAPS	6	0.0341525	0.0663676	0.606835
exposure	outcome	method	nsnp	b	se	pval	q	q_df	q_pval		egger-intercept	se	pval
Periodontal Disease	HOMA-IR	Inverse variance weighted (fixed effects)	7	-0.0361567	0.0777028	0.641702	3.15185	6	0.78956		0.0148636	0.0231983	0.549911
Periodontal Disease	HOMA-IR	Inverse variance weighted (multiplicative random effects)	7	-0.0361567	0.0563176	0.520864
Periodontal Disease	HOMA-IR	MR Egger	7	-0.675067	1.0002	0.529662	2.74133	5	0.73979
Periodontal Disease	HOMA-IR	Weighted median	7	-0.0037486	0.103042	0.97098
Periodontal Disease	HOMA-IR	Simple median	7	0	0.106286	1
Periodontal Disease	HOMA-IR	Penalised weighted median	7	-0.0037486	0.100534	0.970256
Periodontal Disease	HOMA-IR	IVW radial	7	-0.0361568	0.0563196	0.520877
Periodontal Disease	HOMA-IR	MR-PRESSO	7	-0.0361567	0.0563176	0.544597
Periodontal Disease	HOMA-IR	MR-RAPS	7	-0.0502613	0.0763956	0.510597
exposure	outcome	method	nsnp	b	se	pval	q	q_df	q_pval		egger-intercept	se	pval
Periodontal Disease	Type 2 Diabetes	Inverse variance weighted (fixed effects)	18	0.102613	0.0729112	0.159319	14.0256	17	0.665291		-0.002309	0.00590196	0.700791
Periodontal Disease	Type 2 Diabetes	Inverse variance weighted (multiplicative random effects)	18	0.102613	0.0662262	0.121279
Periodontal Disease	Type 2 Diabetes	MR Egger	18	0.184254	0.221051	0.416813	13.8725	16	0.60821
Periodontal Disease	Type 2 Diabetes	Weighted median	18	0.016997	0.102512	0.86831
Periodontal Disease	Type 2 Diabetes	Simple median	18	0.0455487	0.10152	0.653672
Periodontal Disease	Type 2 Diabetes	Penalised weighted median	18	0.016997	0.102888	0.868787
Periodontal Disease	Type 2 Diabetes	IVW radial	18	0.102622	0.0662294	0.121262
Periodontal Disease	Type 2 Diabetes	MR-PRESSO	18	0.102613	0.0662263	0.139697
Periodontal Disease	Type 2 Diabetes	MR-RAPS	18	0.106098	0.0767373	0.166784
exposure	outcome	method	nsnp	b	se	pval	q	q_df	q_pval		egger-intercept	se	pval		outlier (rs6117933)		exposure	outcome	method	nsnp	b	se	pval	q	q_df	q_pval		egger-intercept	se	pval
Periodontal Disease	HbA1c	Inverse variance weighted (fixed effects)	22	-0.000575405	0.0152673	0.969936	23.9368	21	0.29613		-0.00190853	0.00136022	0.17592				Periodontal Disease	HbA1c	Inverse variance weighted (fixed effects)	22	0.0233185	0.0204688	0.254611	19.327	20	0.500669		-0.00184922	0.0013034	0.172162
Periodontal Disease	HbA1c	Inverse variance weighted (multiplicative random effects)	22	-0.000575405	0.0162999	0.97184											Periodontal Disease	HbA1c	Inverse variance weighted (multiplicative random effects)	22	0.0233185	0.0305093	0.444683
Periodontal Disease	HbA1c	MR Egger	22	0.0688156	0.0519595	0.200304	21.7917	20	0.351917								Periodontal Disease	HbA1c	MR Egger	22	0.0499377	0.0985469	0.617878	17.3141	19	0.568596
Periodontal Disease	HbA1c	Weighted median	22	-0.00458802	0.0212741	0.829251											Periodontal Disease	HbA1c	Weighted median	22	0.00829098	0.0289992	0.774952
Periodontal Disease	HbA1c	Simple median	22	0.00043538	0.0213469	0.983728											Periodontal Disease	HbA1c	Simple median	22	0.0112341	0.0314197	0.720679
Periodontal Disease	HbA1c	Penalised weighted median	22	-0.00458802	0.0216998	0.832551											Periodontal Disease	HbA1c	Penalised weighted median	22	0.00317117	0.0304878	0.917158
Periodontal Disease	HbA1c	IVW radial	22	-0.000575395	0.0162999	0.97184											Periodontal Disease	HbA1c	IVW radial	22	0.0232936	0.0305015	0.445054
Periodontal Disease	HbA1c	MR-PRESSO	22	-0.000575405	0.0162999	0.972173											Periodontal Disease	HbA1c	MR-PRESSO	21	0.00661415	0.015365	0.671458
Periodontal Disease	HbA1c	MR-RAPS	22	-0.000601773	0.0159373	0.96988											Periodontal Disease	HbA1c	MR-RAPS	21	0.00687003	0.0163854	0.675014
nsnp: number of single nucleotide polymorphism; b: beta; se:standard error; pval: p-value; HOMA-B: homeostasis model assessment of beta cell function; HOMA-IR : homeostasis model assessment of insulin resistance

## Sheet: Supplementary Table 10
S10.Mendelian randomization estimates of glycemic traits and type 2 diabetes on periodontal diseases
exposure	outcome	method	nsnp	b	se	pval	q	q_df	q_pval		egger-intercept	se	pval		outlier (rs116983590,rs11924648 and rs3778321)		exposure	outcome	method	nsnp	b	se	pval	q	q_df	q_pval		egger-intercept	se	pval
Fasting Glucose	Periodontal Disease	Inverse variance weighted (fixed effects)	40	-0.0668004	0.0194195	0.000582007	65.6504	39	0.00479995		0.000623943	0.00144425	0.668169				Fasting Glucose	Periodontal Disease	Inverse variance weighted (fixed effects)	37	-0.0583373	0.0197762	0.00317904	38.4323	36	0.35992		0.000887923	0.00116405	0.450702
Fasting Glucose	Periodontal Disease	Inverse variance weighted (multiplicative random effects)	40	-0.0668004	0.0251956	0.00801885											Fasting Glucose	Periodontal Disease	Inverse variance weighted (multiplicative random effects)	37	-0.0583373	0.0204333	0.00430364
Fasting Glucose	Periodontal Disease	MR Egger	40	-0.0770802	0.03485	0.0330699	65.3296	38	0.00380694								Fasting Glucose	Periodontal Disease	MR Egger	37	-0.0725902	0.0277772	0.0131292	37.8038	35	0.34243
Fasting Glucose	Periodontal Disease	Weighted median	40	-0.0694595	0.0248606	0.00520674											Fasting Glucose	Periodontal Disease	Weighted median	37	-0.0694002	0.0245364	0.00467733
Fasting Glucose	Periodontal Disease	Simple median	40	-0.0548005	0.0478597	0.252199											Fasting Glucose	Periodontal Disease	Simple median	37	-0.0425854	0.0482912	0.377861
Fasting Glucose	Periodontal Disease	Penalised weighted median	40	-0.06941	0.0237644	0.00349182											Fasting Glucose	Periodontal Disease	Penalised weighted median	37	-0.0694002	0.0249879	0.00548033
Fasting Glucose	Periodontal Disease	IVW radial	40	-0.0667658	0.0252361	0.00815345											Fasting Glucose	Periodontal Disease	IVW radial	37	-0.0583328	0.0204649	0.00436658		0.943332
Fasting Glucose	Periodontal Disease	MR-PRESSO	40	-0.0668004	0.0251956	0.0115301											Fasting Glucose	Periodontal Disease	MR-PRESSO	37	-0.0583373	0.0204333	0.00709832
Fasting Glucose	Periodontal Disease	MR-PRESSO (exclude rs116983590)	39	-0.0560019	0.0234353	0.0219308											Fasting Glucose	Periodontal Disease	MR-RAPS	37	-0.0345106	0.0183779	0.064
Fasting Glucose	Periodontal Disease	MR-RAPS	40	-0.0428968	0.0180385	0.0174035
exposure	outcome	method	nsnp	b	se	pval	q	q_df	q_pval		egger-intercept	se	pval											0.982093	0.943332
Fasting Insulin	Periodontal Disease	Inverse variance weighted (fixed effects)	13	-0.0366264	0.0680278	0.590299	8.58856	12	0.737613		0.00118287	0.00578603	0.841747
Fasting Insulin	Periodontal Disease	Inverse variance weighted (multiplicative random effects)	13	-0.0366264	0.0575514	0.524509
Fasting Insulin	Periodontal Disease	MR Egger	13	-0.0978939	0.307316	0.756038	8.54677	11	0.663648
Fasting Insulin	Periodontal Disease	Weighted median	13	-0.0885466	0.0898469	0.324365
Fasting Insulin	Periodontal Disease	Simple median	13	-0.110758	0.0955105	0.246194
Fasting Insulin	Periodontal Disease	Penalised weighted median	13	-0.0885466	0.0909677	0.330362
Fasting Insulin	Periodontal Disease	IVW radial	13	-0.0366193	0.0575581	0.524637
Fasting Insulin	Periodontal Disease	MR-PRESSO	13	-0.0366264	0.0575514	0.536459
Fasting Insulin	Periodontal Disease	MR-RAPS	13	-0.0371302	0.070201	0.596866
exposure	outcome	method	nsnp	b	se	pval	q	q_df	q_pval		egger-intercept	se	pval		outlier (rs10997908)		exposure	outcome	method	nsnp	b	se	pval	q	q_df	q_pval		egger-intercept	se	pval
HOMA-B	Periodontal Disease	Inverse variance weighted (fixed effects)	12	-0.236415	0.0618676	0.00013275	12.2552	11	0.34477		0.00933044	0.00499591	0.091365				HOMA-B	Periodontal Disease	Inverse variance weighted (fixed effects)	11	-0.194433	0.0646468	0.00263301	7.24275	10	0.702347		0.00841324	0.00501528	0.127753
HOMA-B	Periodontal Disease	Inverse variance weighted (multiplicative random effects)	12	-0.236415	0.0653021	0.000294234											HOMA-B	Periodontal Disease	Inverse variance weighted (multiplicative random effects)	11	-0.194433	0.0550172	0.000409259
HOMA-B	Periodontal Disease	MR Egger	12	-0.615459	0.212176	0.0158147	8.7672	10	0.554331								HOMA-B	Periodontal Disease	MR Egger	11	-0.538989	0.215329	0.0336903	4.42867	9	0.881006
HOMA-B	Periodontal Disease	Weighted median	12	-0.24186	0.0879223	0.00594436											HOMA-B	Periodontal Disease	Weighted median	11	-0.234483	0.0872866	0.00722354
HOMA-B	Periodontal Disease	Simple median	12	-0.1886	0.0932354	0.0430904											HOMA-B	Periodontal Disease	Simple median	11	-0.186737	0.10006	0.0620067
HOMA-B	Periodontal Disease	Penalised weighted median	12	-0.24186	0.0870275	0.00545068											HOMA-B	Periodontal Disease	Penalised weighted median	11	-0.234483	0.0890602	0.00846692
HOMA-B	Periodontal Disease	IVW radial	12	-0.236038	0.0652119	0.000295118											HOMA-B	Periodontal Disease	IVW radial	11	-0.194417	0.0550139	0.000409376
HOMA-B	Periodontal Disease	MR-PRESSO	12	-0.236415	0.0653021	0.00402418											HOMA-B	Periodontal Disease	MR-PRESSO	11	-0.194433	0.0550172	0.00541024
HOMA-B	Periodontal Disease	MR-RAPS	12	-0.143179	0.054046	0.00806818											HOMA-B	Periodontal Disease	MR-RAPS	11	-0.10271	0.0559745	0.0665136
exposure	outcome	method	nsnp	b	se	pval	q	q_df	q_pval		egger-intercept	se	pval
HOMA-IR	Periodontal Disease	Inverse variance weighted (fixed effects)	7	0.0566161	0.0759495	0.456003	4.78034	6	0.57228		-0.00415267	0.00538235	0.475254
HOMA-IR	Periodontal Disease	Inverse variance weighted (multiplicative random effects)	7	0.0566161	0.067792	0.403636
HOMA-IR	Periodontal Disease	MR Egger	7	0.199323	0.199951	0.364599	4.18507	5	0.52309
HOMA-IR	Periodontal Disease	Weighted median	7	0.0901194	0.0973942	0.354807
HOMA-IR	Periodontal Disease	Simple median	7	0.107031	0.10404	0.303601
HOMA-IR	Periodontal Disease	Penalised weighted median	7	0.0901194	0.101387	0.374074
HOMA-IR	Periodontal Disease	IVW radial	7	0.0565473	0.06782	0.404403
HOMA-IR	Periodontal Disease	MR-PRESSO	7	0.0566161	0.0677979	0.435623
HOMA-IR	Periodontal Disease	MR-RAPS	7	0.0941114	0.0751346	0.210362
exposure	outcome	method	nsnp	b	se	pval	q	q_df	q_pval		egger-intercept	se	pval		outliers (rs1061810,rs10830963,rs11496066,rs1296328,rs1517037,rs1562396,rs17522122,rs17689007,rs1783541,rs35895680,rs3768321,rs4929965,rs4946812,rs62107261 and rs9873618)		exposure	outcome	method	nsnp	b	se	pval	q	q_df	q_pval		egger-intercept	se	pval
Type 2 Diabetes	Periodontal Disease	Inverse variance weighted (fixed effects)	193	0.0152702	0.0054749	0.00528506	269.009	192	0.000204655		0.00192984	0.00093799	0.0410048				Type 2 Diabetes	Periodontal Disease	Inverse variance weighted (fixed effects)	178	0.0155178	0.00567415	0.0062415	172.347	177	0.58471		0.00158855	0.000818732	0.053946
Type 2 Diabetes	Periodontal Disease	Inverse variance weighted (multiplicative random effects)	193	0.0152702	0.00648051	0.0184566											Type 2 Diabetes	Periodontal Disease	Inverse variance weighted (multiplicative random effects)	178	0.0155178	0.00559908	0.00558014
Type 2 Diabetes	Periodontal Disease	MR Egger	193	-0.0111711	0.014369	0.437858	263.176	191	0.000415309								Type 2 Diabetes	Periodontal Disease	MR Egger	178	-0.00597912	0.0124478	0.631586	168.583	176	0.642578
Type 2 Diabetes	Periodontal Disease	Weighted median	193	0.00725873	0.0101008	0.47237											Type 2 Diabetes	Periodontal Disease	Weighted median	178	0.00728733	0.0101127	0.47115
Type 2 Diabetes	Periodontal Disease	Simple median	193	0.0283085	0.00921055	0.00211569											Type 2 Diabetes	Periodontal Disease	Simple median	178	0.0282555	0.00900384	0.0017001	1.12361
Type 2 Diabetes	Periodontal Disease	Penalised weighted median	193	0.00727393	0.0102446	0.477688											Type 2 Diabetes	Periodontal Disease	Penalised weighted median	178	0.00728733	0.0104936	0.487396
Type 2 Diabetes	Periodontal Disease	IVW radial	193	0.0152705	0.00648052	0.0184546											Type 2 Diabetes	Periodontal Disease	IVW radial	178	0.0155181	0.00559908	0.00557902
Type 2 Diabetes	Periodontal Disease	MR-PRESSO	193	0.0155178	0.00559908	0.00617678											Type 2 Diabetes	Periodontal Disease	MR-PRESSO	178	0.0155178	0.00559908	0.00617678
exposure	outcome	method	nsnp	b	se	pval	q	q_df	q_pval		egger-intercept	se	pval		outliers (rs10830963,rs12612492,rs13389076,rs16926246,rs3778321,rs4727979,rs560887,rs6804915,rs7547793)		exposure	outcome	method	nsnp	b	se	pval	q	q_df	q_pval		egger-intercept	se	pval
HbA1c	Periodontal Disease	Inverse variance weighted (fixed effects)	74	0.0953092	0.036352	0.0087456	107.236	73	0.00561127		-5.84113e-05	0.00131111	0.964588				HbA1c	Periodontal Disease	Inverse variance weighted (fixed effects)	65	0.116543	0.0432124	0.00699702	49.4185	64	0.910211		-0.00102298	0.00131762	0.440427
HbA1c	Periodontal Disease	Inverse variance weighted (multiplicative random effects)	74	0.0953092	0.0440592	0.0305254											HbA1c	Periodontal Disease	Inverse variance weighted (multiplicative random effects)	65	0.116543	0.037972	0.00214639
HbA1c	Periodontal Disease	MR Egger	74	0.0983648	0.081684	0.232452	107.233	72	0.0044819								HbA1c	Periodontal Disease	MR Egger	65	0.180582	0.0931165	0.056945	48.8157	63	0.90535
HbA1c	Periodontal Disease	Weighted median	74	0.0745586	0.0594821	0.210037											HbA1c	Periodontal Disease	Weighted median	65	0.086239	0.0632706	0.172877
HbA1c	Periodontal Disease	Simple median	74	0.0964395	0.0641716	0.132881											HbA1c	Periodontal Disease	Simple median	65	0.0866617	0.0655784	0.186336
HbA1c	Periodontal Disease	Penalised weighted median	74	0.0730706	0.060442	0.226687											HbA1c	Periodontal Disease	Penalised weighted median	65	0.086239	0.0644828	0.181094
HbA1c	Periodontal Disease	IVW radial	74	0.0953166	0.0440605	0.0305172											HbA1c	Periodontal Disease	IVW radial	65	0.116552	0.0379731	0.0021453
HbA1c	Periodontal Disease	MR-PRESSO	74	0.0953092	0.0440592	0.0338											HbA1c	Periodontal Disease	MR-PRESSO	65	0.116543	0.037972	0.0031467
nsnp: number of single nucleotide polymorphism; b: beta; se:standard error; pval: p-value; HOMA-B: homeostasis model assessment of beta cell function; HOMA-IR : homeostasis model assessment of insulin resistance

[truncated: 1 more sheets: Supplementary Table 11]
